# Supplementary material for: Identification of skewed X chromosome inactivation using exome and transcriptome sequencing in patients with suspected rare genetic disease
Source: BMC Genomics. 2024 Apr 16;25:371. doi: 10.1186/s12864-024-10240-2 (PMC11020449; doi:10.1186/s12864-024-10240-2)
Supplement: Supplementary file 2 — Supplementary Table 1: List of samples from the validation and application cohorts with age, percentage of significantly skewed variants, predicted X-skew status, number of variants evaluated using the position, gene and global models and list of genes in patients predicted to be skewed. [file 12864_2024_10240_MOESM2_ESM.xlsx]

## Sheet: Supplementary_Table1
Sample_ID	Cohort Type	Number of significant positions	Number of insignificant positions	Total number of positions with depth >=10	Percetage of positions significantly skewed	XCI Status identified by NGS	Age	Position Model Usage	Gene Model Usage	Global Model Usage	Number of genes showing skew	List of impacted genes in patients predicted to be skewed
Sample_1	Validation	84	31	115	73.04	Skewed	34	64	17	3	56	ABCD1, ACOT9, AIFM1, APOO, ARHGAP4, ATG4A, ATP11C, C1GALT1C1, CXorf56, DDX26B, DKC1, DOCK11, EBP, EIF2S3, ELK1, FLNA, FMR1, G6PD, GRIPAP1, HTATSF1, INE1, LAGE3, LAMP2, MAGED1, MAP7D3, MED12, MPP1, ODZ1, PDHA1, PIR-FIGF, PLP2, PLXNA3, PRPS2, RBMX, SLC25A43, SLC25A5, SLC9A7, SOWAHD, STARD8, TAZ, TBC1D25, TCEAL4, TFE3, TIMM17B, TIMP1, TLR7, TLR8, TMSB4X, TRMT2B, TSIX, UBL4A, XIAP, XIST, ZNF41, ZNF63…
Sample_3	Validation	44	51	95	46.32	Skewed	55	26	17	1	28	AIFM1, BCOR, CA5B, CFP, CXorf21, DYNLT3, EIF2S3, ELK1, FHL1, GPR174, HDAC8, IDS, INE1, MAGED2, MAP7D3, ODZ1, PDHA1, PHF8, PLP2, PPP1R3F, RBMX, SLC9A7, STARD8, TAZ, TLR8, TSIX, UBA1, XIAP
Sample_5	Validation	29	42	71	40.85	Skewed	36	21	5	3	25	ALAS2, ATP6AP1, ATP7A, ATRX, CA5B, CHM, CYSLTR1, DDX26B, DYNLT3, EBP, FANCB, GDI1, HAUS7, MORC4, NHS, NSDHL, ODZ1, PJA1, PRPS2, RGAG4, SLC25A5, SLC9A7, TLR7, TRMT2B, XIAP
Sample_6	Validation	21	60	81	25.93	Skewed	40	14	7	0	18	ATP7A, ATRX, EFHC2, GPRASP1, HCFC1, HDAC8, HUWE1, IRAK1, MAGEH1, MAP7D3, PIN4, PLP2, RBMX, RPGR, SLC25A5, SLC9A7, TMEM187, XK
Sample_14	Validation	23	66	89	25.84	Skewed	21	17	5	1	19	CYSLTR1, DNASE1L1, EBP, FHL1, HCFC1, HUWE1, IRAK1, MAP7D3, PIN4, PJA1, POLA1, RPGR, RPL10, SLC9A7, SMS, TAZ, TLR7, TMEM187, UTP14A
Sample_2	Validation	24	83	107	22.43	Skewed	1	12	10	2	18	ABCB7, AIFM1, ATP7A, CYSLTR1, EBP, GPR174, LONRF3, MAP7D3, MORC4, MOSPD2, ODZ1, PDHA1, PHEX, RPGR, SLC25A5, UTP14A, XIAP, ZNF185
Sample_15	Application	15	53	68	22.06	Skewed	33	9	4	2	14	ACSL4, AIFM1, ATP11C, CHM, HAUS7, HCFC1, HUWE1, LONRF3, MAP7D3, PLXNA3, TCEAL4, WDR44, XIAP, ZNF185
Sample_10	Validation	18	80	98	18.37	Skewed	15	11	7	0	14	CA5B, HAUS7, HUWE1, INE1, MAP7D3, MBTPS2, ODZ1, PLP2, PRKX, RBMX, SMS, TAZ, TSIX, XK
Sample_17	Application	5	24	29	17.24	Skewed	2	5	0	0	4	HAUS7, ODZ1, PRKX, TRMT2B
Sample_18	Application	6	30	36	16.67	Skewed	59	5	1	0	5	HAUS7, HUWE1, SLC25A5, TMEM187, TRMT2B
Sample_19	Application	14	77	91	15.38	Skewed	39	8	6	0	13	ARSD, CHM, CXorf56, EFHC2, FAAH2, LOC389906, MAGEH1, MORC4, PHF8, PLXNA3, SLC9A7, WDR44, ZNF75D
Sample_20	Application	10	57	67	14.93	Skewed	55	9	1	0	9	BCORL1, CA5B, CXorf56, CYSLTR1, DYNLT3, MAP7D3, PIN4, PJA1, RGAG4
Sample_21	Application	10	59	69	14.49	Skewed	15	7	3	0	6	APOO, DYNLT3, HCFC1, SLC9A7, TMEM187, XIST
Sample_22	Application	12	71	83	14.46	Skewed	63	10	2	0	9	ATP7A, BCORL1, DOCK11, EBP, HAUS7, MAGED2, PJA1, SLC9A7, ZNF185
Sample_23	Application	8	51	59	13.56	Skewed	1	6	0	2	6	CYSLTR1,MAMLD1,MORC4,ODZ1,PHEX,PLXNA3
Sample_24	Application	11	92	103	10.68	Random	13	8	2	1	10	NA
Sample_25	Application	5	43	48	10.42	Random	19	3	2	0	5	NA
Sample_26	Application	3	27	30	10	Random	10	3	0	0	2	NA
Sample_27	Application	3	27	30	10	Random	19	0	3	0	3	NA
Sample_28	Application	6	55	61	9.84	Random	2	6	0	0	6	NA
Sample_29	Application	9	83	92	9.78	Random	9	8	1	0	8	NA
Sample_30	Application	4	38	42	9.52	Random	6	1	0	3	2	NA
Sample_31	Application	7	67	74	9.46	Random	20	4	3	0	5	NA
Sample_32	Application	8	80	88	9.09	Random	48	4	4	0	7	NA
Sample_33	Application	5	54	59	8.47	Random	31	5	0	0	5	NA
Sample_8	Validation	7	78	85	8.24	Random	5	5	2	0	6	NA
Sample_35	Application	5	56	61	8.2	Random	17	4	1	0	4	NA
Sample_36	Application	4	46	50	8	Random	3	0	4	0	4	NA
Sample_37	Application	5	65	70	7.14	Random	14	2	3	0	5	NA
Sample_38	Application	2	26	28	7.14	Random	21	0	2	0	1	NA
Sample_39	Application	5	67	72	6.94	Random	34	1	4	0	4	NA
Sample_40	Application	8	113	121	6.61	Random	17	4	3	1	6	NA
Sample_41	Application	4	58	62	6.45	Random	52	3	1	0	4	NA
Sample_43	Application	2	29	31	6.45	Random	10	0	2	0	1	NA
Sample_45	Application	8	118	126	6.35	Random	7	3	5	0	6	NA
Sample_47	Application	6	93	99	6.06	Random	64	2	4	0	6	NA
Sample_49	Application	5	78	83	6.02	Random	44	4	1	0	4	NA
Sample_50	Application	6	95	101	5.94	Random	12	4	2	0	6	NA
Sample_51	Application	6	95	101	5.94	Random	2	4	2	0	4	NA
Sample_52	Application	5	82	87	5.75	Random	16	4	1	0	4	NA
Sample_53	Application	4	68	72	5.56	Random	25	1	3	0	4	NA
Sample_54	Application	5	86	91	5.49	Random	47	2	2	1	5	NA
Sample_55	Application	4	69	73	5.48	Random	25	2	2	0	4	NA
Sample_56	Application	4	69	73	5.48	Random	34	2	2	0	3	NA
Sample_57	Application	4	70	74	5.41	Random	38	4	0	0	3	NA
Sample_58	Application	2	35	37	5.41	Random	3	1	1	0	2	NA
Sample_59	Application	7	124	131	5.34	Random	10	5	0	2	5	NA
Sample_60	Application	3	57	60	5	Random	21	2	1	0	2	NA
Sample_61	Application	3	57	60	5	Random	4	1	2	0	3	NA
Sample_62	Application	2	38	40	5	Random	6	2	0	0	2	NA
Sample_63	Application	1	19	20	5	Random	49	1	0	0	1	NA
Sample_66	Application	4	83	87	4.6	Random	43	2	2	0	3	NA
Sample_67	Application	2	42	44	4.55	Random	44	2	0	0	2	NA
Sample_68	Application	4	84	88	4.55	Random	3	0	4	0	2	NA
Sample_69	Application	2	44	46	4.35	Random	3	1	1	0	2	NA
Sample_70	Application	3	67	70	4.29	Random	1	1	2	0	2	NA
Sample_71	Application	2	45	47	4.26	Random	9	0	0	2	1	NA
Sample_73	Application	2	47	49	4.08	Random	37	1	0	1	2	NA
Sample_74	Application	6	142	148	4.05	Random	37	4	1	1	6	NA
Sample_75	Application	4	96	100	4	Random	33	3	1	0	4	NA
Sample_77	Application	3	74	77	3.9	Random	17	1	1	1	3	NA
Sample_78	Application	4	102	106	3.77	Random	13	4	0	0	4	NA
Sample_80	Application	1	28	29	3.45	Random	4	1	0	0	1	NA
Sample_81	Application	1	30	31	3.23	Random	12	0	1	0	1	NA
Sample_82	Application	3	91	94	3.19	Random	13	0	3	0	3	NA
Sample_83	Application	1	31	32	3.13	Random	50	1	0	0	1	NA
Sample_84	Application	1	31	32	3.13	Random	18	1	0	0	1	NA
Sample_85	Application	3	94	97	3.09	Random	12	1	1	1	3	NA
Sample_9	Validation	3	99	102	2.94	Random	56	2	1	0	3	NA
Sample_86	Application	2	66	68	2.94	Random	2	1	1	0	2	NA
Sample_87	Application	2	68	70	2.86	Random	50	2	0	0	2	NA
Sample_89	Application	1	35	36	2.78	Random	1	0	1	0	1	NA
Sample_11	Validation	2	74	76	2.63	Random	51	2	0	0	0	NA
Sample_90	Application	2	74	76	2.63	Random	20	0	2	0	2	NA
Sample_93	Application	3	124	127	2.36	Random	3	2	1	0	3	NA
Sample_7	Validation	2	83	85	2.35	Random	1	2	0	0	2	NA
Sample_94	Application	2	87	89	2.25	Random	17	0	1	1	2	NA
Sample_95	Application	1	47	48	2.08	Random	12	1	0	0	1	NA
Sample_96	Application	1	48	49	2.04	Random	55	0	1	0	1	NA
Sample_97	Application	1	50	51	1.96	Random	2	0	1	0	1	NA
Sample_98	Application	1	51	52	1.92	Random	1	1	0	0	1	NA
Sample_99	Application	1	55	56	1.79	Random	4	1	0	0	1	NA
Sample_101	Application	1	72	73	1.37	Random	48	0	1	0	1	NA
Sample_102	Application	1	96	97	1.03	Random	42	0	1	0	1	NA
Sample_103	Application	0	34	34	0	Random	19	0	0	0	0	NA
Sample_104	Application	0	63	63	0	Random	28	0	0	0	0	NA
Sample_106	Application	0	27	27	0	Random	9	0	0	0	0	NA
Sample_107	Application	0	47	47	0	Random	49	0	0	0	0	NA
Sample_109	Application	0	16	16	0	Random	25	0	0	0	0	NA
Sample_110	Application	0	45	45	0	Random	10	0	0	0	0	NA
Sample_111	Application	0	86	86	0	Random	43	0	0	0	0	NA
Sample_112	Application	0	31	31	0	Random	7	0	0	0	0	NA
