# Supplementary material for: Identification of skewed X chromosome inactivation using exome and transcriptome sequencing in patients with suspected rare genetic disease
Source: BMC Genomics. 2024 Apr 16;25:371. doi: 10.1186/s12864-024-10240-2 (PMC11020449; doi:10.1186/s12864-024-10240-2)
Supplement: Supplementary file 3 — Supplementary Table 2: Samples from the validation and application cohorts that were predicted to be skewed using NGS data with and without the inclusion of escape genes consisting of significantly skewed variant positions. [file 12864_2024_10240_MOESM3_ESM.xlsx]

## Sheet: Sheet1
Sample_manuscript	Cohort_Type	XCI Status reported by AR gene assay	XCI status reported by NGS	Escape genes showing skew	Total genes showing skew	Percentage of significantly skewed variants (with escape genes included)	Percentage of significantly skewed variants (without escape genes)
Sample_1	Validation	Skewed	Skewed	EIF2S3	56	73.04	72.8
Sample_2	Validation	Skewed	Skewed	PHEX	18	22.43	21.6
Sample_3	Validation	Skewed	Skewed	EIF2S3	28	46.32	45.7
Sample_23	Application	NA	Skewed	PHEX	6	13.56	12.06
